# Supplementary material for: Impact of Tumor Size on Prognosis in Differentiated Thyroid Cancer with Gross Extrathyroidal Extension to Strap Muscles: Redefining T3b
Source: Cancers (Basel). 2024 Jul 18;16(14):2577. doi: 10.3390/cancers16142577 (PMC11274482; doi:10.3390/cancers16142577)
Supplement: Supplementary file 1 [file cancers-16-02577-s001.zip]

Archive with 1 entries (1 files):
- cancers-3050018-supplementary.pdf
